# Supplementary material for: Clinical Potential of Artificial Bone Scintigraphy from Early-Phase Bone Scintigraphy Using Unpaired Image-to-Image Translation in Patients with Breast Cancer: A Single-Center Prospective Study
Source: Tomography. 2026 Apr 2;12(4):50. doi: 10.3390/tomography12040050 (PMC13119574; doi:10.3390/tomography12040050)
Supplement: Supplementary file 1 [file tomography-12-00050-s001.zip]

Archive with 1 entries (1 files):
- tomography-4174746-supplementary.pdf
